# Supplementary material for: Select Porcine Elongation Factor 1α Sequences Mediate Stable High-Level and Upregulated Expression of Heterologous Genes in Porcine Cells in Response to Primate Serum
Source: Genes (Basel). 2021 Jul 7;12(7):1046. doi: 10.3390/genes12071046 (PMC8304002; doi:10.3390/genes12071046)
Supplement: Supplementary file 1 [file genes-12-01046-s001.zip]

Archive with 1 entries (1 files):
- genes-1253412-supplementary.pdf
